# Supplementary material for: The Antifungal Action Mode of N-Phenacyldibromobenzimidazoles
Source: Molecules. 2021 Sep 8;26(18):5463. doi: 10.3390/molecules26185463 (PMC8465355; doi:10.3390/molecules26185463)
Supplement: Supplementary file 1 [file molecules-26-05463-s001.zip]

Archive with 1 entries (1 files):
- molecules-1345012-supplementary.pdf
